# Supplementary material for: Postoperative chemoradiotherapy is superior to postoperative chemotherapy alone in squamous cell lung cancer patients with limited N2 lymph node metastasis
Source: BMC Cancer. 2019 Oct 30;19:1023. doi: 10.1186/s12885-019-6141-z (PMC6820909; doi:10.1186/s12885-019-6141-z)
Supplement: Supplementary file 1 — Additional file 1. Associated Data.The file included the data of the treatment of 175 NSCLC patients. The treatment group was divided into 2 subgroups(0 for pCT and 1 for POCRT).The gender, age, ECOG scoring ,tumor position, Vessel invasion, T stage, Operation modality, Pathology, pN stage, Chemotherapy cycles, Total number of MLNs and CTV dose were divided into different subgroups according to the details list in the Table 1. The OS was calculated from the date of diagnosis to the date of death, or the date of the last follow-up. The survival group was divided into 2 subgroups (0 for survival and 1 for death). (XLSX 35 kb) [file 12885_2019_6141_MOESM1_ESM.xlsx]

## Sheet: last data-2
Age	operationmodality	pathologySN	position	embolus	Tstage	T12vsT34	pN	pN2a12	TotalMLNs	nN7	POCRT	Chemotherapyregimens	nChemocycles	nChemocycles3	alivestatus	OStime	LFFStime	LFstatus	DFstatus	DFFStime	Failurepatterns	pathology	N2gruop	nNless2b	nNless3	nNless4	nNless5	nChemocycle4	nN2group	nN6	nNless2	PS	matchedid
1	1	1	1	1	3	2	3	3	13	1	0	3	2	0	1	9	#NULL!	#NULL!	#NULL!	#NULL!	5	2	5	1	1	1	1	0	2	1	1	0.0351323	#NULL!
1	1	1	1	0	2	1	2	1	4	0	0	2	4	1	1	40	#NULL!	#NULL!	#NULL!	#NULL!	5	1	1	1	1	0	0	1	1	0	1	0.275394	#NULL!
1	1	1	1	1	4	2	3	3	6	0	0	4	4	1	0	42	#NULL!	#NULL!	1	3	0	1	5	1	1	1	1	1	4	0	1	0.0631648	#NULL!
1	1	0	0	0	2	1	3	3	5	0	1	1	3	1	0	86	#NULL!	#NULL!	#NULL!	#NULL!	0	0	2	1	1	1	0	0	2	0	1	0.344123	98
1	1	1	1	0	2	1	2	1	3	0	0	4	2	0	1	17	#NULL!	#NULL!	1	3	2	1	1	1	0	0	0	0	1	0	1	0.0376948	#NULL!
1	1	1	0	1	3	2	3	3	2	0	0	4	2	0	0	43	#NULL!	#NULL!	#NULL!	#NULL!	0	1	2	0	0	0	0	0	2	0	0	0.0258819	#NULL!
2	1	1	0	0	2	1	3	3	12	1	0	1	4	1	0	54	#NULL!	#NULL!	1	33	0	1	3	1	1	1	1	1	3	1	1	0.564351	#NULL!
2	2	0	0	0	4	2	2	1	3	0	0	1	2	0	1	9	7	1	#NULL!	#NULL!	1	0	1	1	0	0	0	0	1	0	1	0.0227256	#NULL!
2	1	1	1	0	1	1	2	1	11	1	0	1	2	0	1	19	6	1	1	6	3	2	1	1	1	1	1	0	2	1	1	0.221672	#NULL!
2	1	1	0	0	3	2	1	1	3	0	0	2	3	1	1	9	3	1	1	3	3	1	1	1	0	0	0	0	1	0	1	0.124187	#NULL!
2	1	0	0	0	4	2	1	1	3	0	0	1	2	0	1	7	#NULL!	#NULL!	#NULL!	#NULL!	5	0	1	1	0	0	0	0	1	0	1	0.0684408	#NULL!
2	1	1	0	0	2	1	3	3	2	0	0	1	3	1	1	79	23	1	1	23	3	1	2	0	0	0	0	0	2	0	0	0.28963	#NULL!
2	1	1	1	0	2	1	2	1	5	0	1	1	4	1	1	66	34	1	1	24	3	1	1	1	1	1	0	1	5	0	1	0.420679	77
2	1	1	1	0	2	1	3	3	6	0	1	1	4	1	1	57	#NULL!	#NULL!	1	13	2	1	2	1	1	1	1	1	2	0	1	0.452561	123
2	1	0	0	0	4	2	1	1	1	0	0	1	2	0	1	73	35	1	1	35	3	0	1	0	0	0	0	0	1	0	0	0.0659797	#NULL!
2	1	0	0	0	2	1	3	3	2	0	1	1	4	1	1	120	#NULL!	#NULL!	#NULL!	#NULL!	5	0	2	0	0	0	0	1	1	0	0	0.583261	143
2	1	0	0	0	2	1	3	3	2	0	0	1	3	1	1	42	4	1	1	24	3	0	2	0	0	0	0	0	1	0	0	0.375373	#NULL!
2	1	1	0	0	2	1	2	1	7	0	0	4	3	1	1	64	#NULL!	#NULL!	#NULL!	#NULL!	5	1	1	1	1	1	1	0	3	1	1	0.146913	#NULL!
2	1	1	1	0	2	1	2	1	1	0	1	1	3	1	0	98	#NULL!	#NULL!	#NULL!	#NULL!	0	1	1	0	0	0	0	0	1	0	0	0.219545	112
2	1	1	1	0	3	2	3	3	8	1	0	1	3	1	0	44	#NULL!	#NULL!	1	19	0	1	2	1	1	1	1	0	3	1	1	0.198361	#NULL!
2	1	0	0	0	4	2	3	3	5	0	1	1	4	1	0	103	#NULL!	#NULL!	#NULL!	#NULL!	0	0	2	1	1	1	0	1	2	0	1	0.365801	110
2	1	1	0	0	2	1	2	1	5	0	0	4	2	0	1	54	46	1	1	34	3	1	1	1	1	1	0	0	2	0	1	0.0692198	#NULL!
2	2	0	0	0	3	2	1	1	3	0	0	3	2	0	1	8	#NULL!	#NULL!	1	5	2	0	1	1	0	0	0	0	1	0	1	0.0217993	#NULL!
2	1	1	0	0	1	1	2	1	1	0	0	1	4	1	0	92	74	1	1	74	0	1	1	0	0	0	0	1	1	0	0	0.610156	#NULL!
2	1	1	1	1	1	1	2	1	2	0	1	1	4	1	0	67	#NULL!	#NULL!	1	32	0	1	1	0	0	0	0	1	1	0	0	0.497411	177
2	1	1	1	0	2	1	1	1	1	0	0	3	4	1	0	59	46	1	1	46	0	1	1	0	0	0	0	1	1	0	0	0.246147	#NULL!
2	1	0	0	0	2	1	2	1	2	0	1	1	4	1	0	124	15	1	#NULL!	#NULL!	0	0	1	0	0	0	0	1	1	0	0	0.579934	136
2	2	1	0	0	2	1	3	3	3	0	0	1	2	0	1	24	#NULL!	#NULL!	1	12	2	1	4	1	0	0	0	0	1	0	1	0.059857	#NULL!
2	2	1	0	0	2	1	3	3	3	0	0	1	2	0	1	66	#NULL!	#NULL!	1	12	2	1	5	1	0	0	0	0	1	0	1	0.059857	#NULL!
2	1	1	1	0	2	1	3	3	5	0	1	1	3	1	1	40	1	1	1	14	3	1	2	1	1	1	0	0	3	0	1	0.284466	108
2	1	1	0	0	2	1	3	3	2	0	1	1	4	1	1	28	14	1	#NULL!	#NULL!	1	2	4	0	0	0	0	1	1	0	0	0.524934	114
2	1	1	1	0	2	1	2	1	3	0	1	1	4	1	0	64	#NULL!	#NULL!	1	52	0	1	1	1	0	0	0	1	2	0	1	0.440184	107
2	1	1	0	0	2	1	3	3	6	0	0	1	2	0	1	31	2	1	1	14	3	1	5	1	1	1	1	0	1	0	1	0.196176	#NULL!
2	1	0	0	1	2	1	3	3	8	1	0	1	3	1	1	32	12	1	1	18	3	0	2	1	1	1	1	0	2	1	1	0.42092	#NULL!
2	1	0	0	0	2	1	2	1	12	1	1	1	4	1	0	73	#NULL!	#NULL!	#NULL!	#NULL!	0	0	1	1	1	1	1	1	4	1	1	0.684892	65
2	1	1	1	0	2	1	2	1	16	1	1	4	6	1	1	31	24	1	1	20	3	1	1	1	1	1	1	1	4	1	1	0.727155	132
2	1	1	0	0	3	2	3	3	1	0	1	1	5	1	1	24	#NULL!	#NULL!	1	9	2	2	3	0	0	0	0	1	1	0	0	0.591013	80
2	1	1	0	0	4	2	1	1	1	0	0	1	4	1	1	15	#NULL!	#NULL!	1	3	2	1	1	0	0	0	0	1	1	0	0	0.233738	#NULL!
2	0	1	1	0	4	2	3	3	5	0	1	1	4	1	0	74	#NULL!	#NULL!	#NULL!	#NULL!	0	1	2	1	1	1	0	1	2	0	1	0.523692	128
3	1	0	0	0	2	1	3	3	2	0	0	1	2	0	1	27	9	1	#NULL!	#NULL!	1	0	2	0	0	0	0	0	1	0	0	0.237496	#NULL!
3	1	1	1	0	2	1	2	1	3	0	0	2	2	0	1	10	8	1	1	8	3	1	1	1	0	0	0	0	1	0	1	0.0982038	#NULL!
3	1	1	0	0	2	1	3	3	8	1	0	1	4	1	1	16	#NULL!	#NULL!	1	12	2	1	3	1	1	1	1	1	1	1	1	0.595134	#NULL!
3	1	1	0	0	3	2	2	1	4	0	0	1	2	0	1	41	7	1	1	7	3	1	1	1	1	0	0	0	2	0	1	0.111834	#NULL!
3	1	1	0	1	3	2	1	1	5	0	0	1	2	0	0	115	#NULL!	#NULL!	#NULL!	#NULL!	0	1	1	1	1	1	0	0	1	0	1	0.0882304	#NULL!
3	1	1	1	1	4	2	3	3	23	1	0	1	5	1	1	16	13	1	1	15	3	1	2	1	1	1	1	1	4	1	1	0.578423	#NULL!
3	1	1	1	1	1	1	2	1	4	0	0	1	4	1	1	33	#NULL!	#NULL!	1	16	2	1	1	1	1	0	0	1	2	0	1	0.542928	#NULL!
3	1	1	1	0	2	1	3	3	3	0	0	1	2	0	1	63	39	1	1	58	3	1	2	1	0	0	0	0	2	0	1	0.149113	#NULL!
3	2	0	0	0	2	1	3	3	15	1	0	1	5	1	1	57	36	1	1	36	3	0	2	1	1	1	1	1	4	1	1	0.671843	#NULL!
3	2	1	0	1	3	2	2	1	4	0	0	3	4	1	1	18	#NULL!	#NULL!	#NULL!	#NULL!	5	1	1	1	1	0	0	1	2	0	1	0.0794566	#NULL!
3	1	0	0	0	4	2	1	1	2	0	0	1	4	1	1	12	#NULL!	#NULL!	#NULL!	#NULL!	5	0	1	0	0	0	0	1	1	0	0	0.329089	#NULL!
3	1	1	1	1	1	1	2	1	5	0	0	4	3	1	0	39	#NULL!	#NULL!	#NULL!	#NULL!	0	1	1	1	1	1	0	0	2	0	1	0.172615	#NULL!
3	1	1	1	0	2	1	3	3	4	0	0	1	2	0	1	92	#NULL!	#NULL!	#NULL!	#NULL!	5	1	3	1	1	0	0	0	1	0	1	0.158864	#NULL!
3	1	1	0	0	2	1	2	1	6	0	0	1	4	1	1	38	#NULL!	#NULL!	1	19	2	1	1	1	1	1	1	1	3	0	1	0.563303	#NULL!
3	2	1	0	1	2	1	3	3	8	1	1	1	4	1	1	27	#NULL!	#NULL!	1	8	2	2	2	1	1	1	1	1	2	1	1	0.27854	72
3	1	1	0	1	2	1	2	1	12	1	1	1	5	1	1	20	9	1	1	9	3	2	1	1	1	1	1	1	3	1	1	0.758962	#NULL!
3	1	1	1	0	3	2	1	1	2	0	0	4	4	1	0	70	#NULL!	#NULL!	1	8	0	1	1	0	0	0	0	1	1	0	0	0.141856	#NULL!
3	1	1	1	1	1	1	1	1	4	0	1	2	2	0	0	44	#NULL!	#NULL!	#NULL!	#NULL!	0	1	1	1	1	0	0	0	2	0	1	0.134751	74
3	1	0	1	0	2	1	3	3	4	0	0	1	4	1	1	25	18	1	#NULL!	#NULL!	1	0	3	1	1	0	0	1	1	0	1	0.598656	#NULL!
3	1	1	0	0	2	1	3	3	5	0	1	1	4	1	1	39	34	1	1	12	3	1	2	1	1	1	0	1	3	0	1	0.5854	93
3	1	1	0	0	2	1	3	3	8	1	0	1	4	1	1	40	13	1	1	13	3	1	6	1	1	1	1	1	1	1	1	0.615693	#NULL!
3	1	0	1	0	2	1	2	1	9	1	1	1	2	0	0	128	#NULL!	#NULL!	#NULL!	#NULL!	0	0	1	1	1	1	1	0	3	1	1	0.237223	131
3	2	1	1	0	4	2	1	1	2	0	0	4	2	0	1	26	2	1	1	3	3	1	1	0	0	0	0	0	1	0	0	0.0057476	#NULL!
3	2	0	0	0	4	2	1	1	2	0	0	1	2	0	1	27	3	1	1	3	3	0	1	0	0	0	0	0	1	0	0	0.029028	#NULL!
3	1	1	1	0	4	2	1	1	3	0	0	1	2	0	1	16	#NULL!	#NULL!	1	2	2	2	1	1	0	0	0	0	1	0	1	0.0511207	#NULL!
3	0	1	1	1	1	1	2	1	20	1	0	1	2	0	1	9	#NULL!	#NULL!	#NULL!	#NULL!	5	1	1	1	1	1	1	0	4	1	1	0.616458	#NULL!
3	1	1	1	0	2	1	3	3	1	0	0	1	3	1	1	60	36	1	1	36	3	1	4	0	0	0	0	0	1	0	0	0.287716	#NULL!
3	1	1	1	0	2	1	2	1	1	0	0	4	4	1	0	38	#NULL!	#NULL!	#NULL!	#NULL!	0	1	1	0	0	0	0	1	1	0	0	0.239754	#NULL!
3	1	1	0	0	2	1	2	1	4	0	0	1	3	1	1	42	20	1	1	20	3	2	1	1	1	0	0	0	2	0	1	0.357752	#NULL!
3	1	1	1	0	2	1	2	1	4	0	0	1	4	1	1	6	4	1	1	5	3	1	1	1	1	0	0	1	2	0	1	0.491372	#NULL!
3	1	1	1	1	2	1	1	1	5	0	1	1	4	1	0	42	#NULL!	#NULL!	1	19	0	1	1	1	1	1	0	1	1	0	1	0.426095	99
3	1	0	1	1	2	1	3	3	12	1	0	3	3	1	1	33	#NULL!	#NULL!	#NULL!	#NULL!	5	0	3	1	1	1	1	0	2	1	1	0.282623	#NULL!
3	1	1	0	0	3	2	3	3	4	0	1	1	4	1	0	115	#NULL!	#NULL!	#NULL!	#NULL!	0	1	2	1	1	0	0	1	2	0	1	0.456376	130
3	1	0	1	0	4	2	1	1	1	0	0	1	4	1	1	52	#NULL!	#NULL!	#NULL!	#NULL!	5	0	1	0	0	0	0	1	1	0	0	0.281156	#NULL!
3	1	1	1	1	2	1	3	3	2	0	0	1	4	1	0	56	#NULL!	#NULL!	1	32	0	1	3	0	0	0	0	1	1	0	0	0.452179	#NULL!
3	1	1	1	1	2	1	3	3	3	0	1	1	4	1	0	67	#NULL!	#NULL!	1	16	0	1	3	1	0	0	0	1	1	0	1	0.46263	141
3	1	1	0	0	2	1	3	3	3	0	0	1	2	0	1	39	#NULL!	#NULL!	#NULL!	#NULL!	5	1	2	1	0	0	0	0	2	0	1	0.209499	#NULL!
3	1	1	0	1	2	1	3	3	6	0	0	1	4	1	0	72	#NULL!	#NULL!	#NULL!	#NULL!	0	1	3	1	1	1	1	1	1	0	1	0.564429	#NULL!
3	1	1	0	0	2	1	3	3	8	1	0	3	2	0	1	27	13	1	1	14	3	1	2	1	1	1	1	0	2	1	1	0.144361	#NULL!
3	1	1	0	1	1	1	3	3	1	0	0	2	3	1	0	55	#NULL!	#NULL!	#NULL!	#NULL!	0	1	2	0	0	0	0	0	1	0	0	0.363516	#NULL!
3	1	0	1	0	1	1	2	1	6	0	0	1	3	1	1	24	1	1	#NULL!	#NULL!	1	0	1	1	1	1	1	0	1	0	1	0.542935	#NULL!
3	1	1	0	0	2	1	1	1	5	0	0	4	4	1	0	45	#NULL!	#NULL!	1	33	0	1	1	1	1	1	0	1	1	0	1	0.320944	#NULL!
3	1	1	0	1	2	1	3	3	6	0	1	1	4	1	0	52	13	1	1	13	0	1	2	1	1	1	1	1	3	0	1	0.569477	66
3	1	1	0	0	2	1	2	1	8	1	0	4	3	1	1	20	14	1	1	14	3	1	1	1	1	1	1	0	3	1	1	0.206791	#NULL!
3	1	0	0	0	4	2	3	3	2	0	1	1	4	1	0	99	#NULL!	#NULL!	1	9	0	0	4	0	0	0	0	1	1	0	0	0.410665	138
3	1	0	0	0	1	1	1	1	1	0	1	1	4	1	0	125	#NULL!	#NULL!	1	37	0	0	1	0	0	0	0	1	1	0	0	0.733104	#NULL!
3	1	1	1	0	1	1	2	1	2	0	0	1	3	1	0	43	20	1	1	20	0	1	1	0	0	0	0	0	1	0	0	0.418021	#NULL!
3	1	1	1	0	1	1	2	1	6	0	1	1	2	0	0	91	43	1	1	43	0	1	1	1	1	1	1	0	1	0	1	0.267395	79
3	1	1	1	0	2	1	3	3	1	0	0	1	3	1	0	110	75	1	1	75	0	1	2	0	0	0	0	0	1	0	0	0.310876	#NULL!
3	1	1	1	0	2	1	2	1	1	0	0	3	4	1	0	45	#NULL!	#NULL!	1	4	0	1	1	0	0	0	0	1	1	0	0	0.32636	#NULL!
3	1	1	0	0	2	1	2	1	2	0	0	4	3	1	0	76	#NULL!	#NULL!	1	54	0	1	1	0	0	0	0	0	2	0	0	0.171296	#NULL!
3	2	0	0	1	2	1	3	3	4	0	0	1	4	1	1	74	#NULL!	#NULL!	1	29	2	0	2	1	1	0	0	1	1	0	1	0.356871	#NULL!
3	1	1	0	0	2	1	2	1	8	1	1	1	4	1	1	38	24	1	1	24	3	1	1	1	1	1	1	1	4	1	1	0.625928	#NULL!
3	2	0	0	1	3	2	3	3	5	0	0	3	2	0	1	56	21	1	#NULL!	#NULL!	1	0	2	1	1	1	0	0	2	0	1	0.0323523	#NULL!
3	1	0	0	1	4	2	3	3	1	0	0	1	2	0	1	6	#NULL!	#NULL!	#NULL!	#NULL!	5	0	4	0	0	0	0	0	1	0	0	0.0970502	#NULL!
3	1	1	0	0	4	2	3	3	13	1	0	1	2	0	1	13	#NULL!	#NULL!	#NULL!	#NULL!	5	1	2	1	1	1	1	0	4	1	1	0.131601	#NULL!
3	1	1	1	0	1	1	2	1	1	0	0	1	4	1	1	70	#NULL!	#NULL!	#NULL!	#NULL!	5	1	1	0	0	0	0	1	1	0	0	0.620803	#NULL!
3	1	1	0	0	1	1	2	1	2	0	1	5	4	1	0	115	#NULL!	#NULL!	1	47	0	1	1	0	0	0	0	1	1	0	0	0.375992	106
3	1	1	1	0	1	1	2	1	2	0	0	1	2	0	1	63	#NULL!	#NULL!	#NULL!	#NULL!	5	1	1	0	0	0	0	0	2	0	0	0.241668	#NULL!
3	1	1	1	0	1	1	1	1	20	1	1	1	4	1	1	27	#NULL!	#NULL!	1	6	2	1	1	1	1	1	1	1	5	1	1	0.767326	64
3	0	1	1	0	2	1	1	1	4	0	1	1	4	1	0	40	#NULL!	#NULL!	#NULL!	#NULL!	0	1	1	1	1	0	0	1	1	0	1	0.767382	#NULL!
3	1	1	0	1	2	1	3	3	5	0	1	1	2	0	1	75	#NULL!	#NULL!	1	11	2	1	2	1	1	1	0	0	3	0	1	0.20569	111
3	1	1	1	1	2	1	3	3	5	0	0	5	4	1	0	53	6	1	1	6	0	1	4	1	1	1	0	1	1	0	1	0.215595	#NULL!
3	1	1	1	0	2	1	2	1	16	1	0	1	2	0	1	16	#NULL!	#NULL!	#NULL!	#NULL!	5	1	1	1	1	1	1	0	4	1	1	0.254112	#NULL!
3	1	0	0	0	4	2	1	1	3	0	0	1	3	1	1	27	6	1	#NULL!	#NULL!	1	0	1	1	0	0	0	0	1	0	1	0.218555	#NULL!
3	1	0	0	0	1	1	1	1	1	0	1	1	4	1	1	71	#NULL!	#NULL!	#NULL!	#NULL!	5	0	1	0	0	0	0	1	1	0	0	0.745726	#NULL!
3	0	1	1	0	1	1	1	1	1	0	0	1	4	1	0	94	#NULL!	#NULL!	#NULL!	#NULL!	0	1	1	0	0	0	0	1	1	0	0	0.833493	#NULL!
3	1	1	0	0	1	1	1	1	6	0	0	4	4	1	1	17	#NULL!	#NULL!	1	6	2	1	1	1	1	1	1	1	2	0	1	0.478441	#NULL!
3	1	1	1	0	2	1	1	1	1	0	0	3	2	0	0	95	#NULL!	#NULL!	#NULL!	#NULL!	0	1	1	0	0	0	0	0	1	0	0	0.0803537	#NULL!
3	2	0	0	0	2	1	3	3	4	0	0	1	2	0	0	61	#NULL!	#NULL!	#NULL!	#NULL!	0	0	2	1	1	0	0	0	2	0	1	0.120868	#NULL!
3	1	1	1	0	2	1	3	3	7	0	0	1	4	1	0	81	8	1	#NULL!	#NULL!	0	1	4	1	1	1	1	1	2	1	1	0.584956	#NULL!
3	1	0	0	0	4	2	1	1	1	0	0	1	3	1	1	29	#NULL!	#NULL!	#NULL!	#NULL!	5	0	1	0	0	0	0	0	1	0	0	0.209894	#NULL!
4	1	1	1	0	1	1	2	1	3	0	0	1	2	0	1	108	#NULL!	#NULL!	#NULL!	#NULL!	5	1	1	1	0	0	0	0	1	0	1	0.261936	#NULL!
4	1	1	0	1	2	1	3	3	2	0	0	4	2	0	1	53	#NULL!	#NULL!	1	47	2	1	4	0	0	0	0	0	1	0	0	0.0827845	#NULL!
4	1	1	1	1	2	1	3	3	4	0	1	2	4	1	1	41	#NULL!	#NULL!	1	17	2	1	2	1	1	0	0	1	1	0	1	0.431699	95
4	1	1	0	1	2	1	1	1	5	0	1	4	4	1	1	31	19	1	1	12	3	1	1	1	1	1	0	1	1	0	1	0.307496	73
4	1	0	1	0	2	1	3	3	13	1	1	3	4	1	1	48	38	1	1	38	3	0	2	1	1	1	1	1	4	1	1	0.585653	126
4	1	1	1	0	3	2	1	1	1	0	0	1	2	0	1	49	#NULL!	#NULL!	#NULL!	#NULL!	5	1	1	0	0	0	0	0	1	0	0	0.0950708	#NULL!
4	1	1	0	0	3	2	2	1	2	0	0	1	2	0	1	26	#NULL!	#NULL!	#NULL!	#NULL!	5	1	1	0	0	0	0	0	2	0	0	0.136935	#NULL!
4	1	1	1	0	3	2	3	3	4	0	1	1	4	1	0	71	#NULL!	#NULL!	1	20	0	1	2	1	1	0	0	1	1	0	1	0.435122	94
4	0	1	0	0	3	2	3	3	10	1	1	1	4	1	1	45	24	1	1	24	3	2	2	1	1	1	1	1	1	1	1	0.813221	#NULL!
4	2	1	0	1	3	2	2	1	21	1	0	1	2	0	1	36	#NULL!	#NULL!	#NULL!	#NULL!	5	1	1	1	1	1	1	0	5	1	1	0.079924	#NULL!
4	1	0	0	0	4	2	2	1	1	0	0	1	2	0	1	79	#NULL!	#NULL!	#NULL!	#NULL!	5	0	1	0	0	0	0	0	1	0	0	0.116472	#NULL!
4	1	1	1	0	1	1	1	1	5	0	1	1	3	1	0	82	#NULL!	#NULL!	1	42	0	1	1	1	1	1	0	0	2	0	1	0.456784	104
4	1	1	0	1	1	1	1	1	14	1	1	4	4	1	1	27	#NULL!	#NULL!	1	14	2	1	1	1	1	1	1	1	5	1	1	0.530624	81
4	1	0	1	0	2	1	2	1	2	0	1	1	4	1	1	32	#NULL!	#NULL!	#NULL!	#NULL!	5	0	1	0	0	0	0	1	1	0	0	0.617267	198
4	1	1	1	1	2	1	3	3	2	0	0	3	4	1	0	65	21	1	1	21	0	1	2	0	0	0	0	1	1	0	0	0.338576	#NULL!
4	1	1	1	0	2	1	3	3	5	0	1	4	3	1	1	30	#NULL!	#NULL!	1	19	2	1	3	1	1	1	0	0	1	0	1	0.183959	117
4	1	1	0	0	2	1	2	1	5	0	1	1	4	1	1	13	#NULL!	#NULL!	1	5	2	2	1	1	1	1	0	1	3	0	1	0.627029	97
4	1	1	0	1	2	1	3	3	5	0	0	1	3	1	1	30	14	1	1	14	3	1	2	1	1	1	0	0	3	0	1	0.393693	#NULL!
4	2	1	1	0	2	1	2	1	28	1	1	1	3	1	1	21	9	1	1	9	3	1	1	1	1	1	1	0	6	1	1	0.304782	70
4	1	1	0	0	3	2	1	1	1	0	0	1	2	0	1	12	#NULL!	#NULL!	#NULL!	#NULL!	5	2	1	0	0	0	0	0	1	0	0	0.12588	#NULL!
4	1	0	0	0	3	2	3	3	2	0	0	1	2	0	0	116	#NULL!	#NULL!	#NULL!	#NULL!	0	0	3	0	0	0	0	0	1	0	0	0.209344	#NULL!
4	1	0	0	1	3	2	2	1	6	0	0	1	2	0	0	83	#NULL!	#NULL!	#NULL!	#NULL!	0	0	1	1	1	1	1	0	2	0	1	0.187575	#NULL!
4	1	0	0	0	4	2	3	3	3	0	0	1	2	0	0	97	#NULL!	#NULL!	#NULL!	#NULL!	0	0	2	1	0	0	0	0	2	0	1	0.140693	#NULL!
4	1	0	0	0	1	1	2	1	11	1	1	1	2	0	1	54	#NULL!	#NULL!	#NULL!	#NULL!	5	0	1	1	1	1	1	0	1	1	1	0.507158	121
4	1	1	1	0	2	1	1	1	2	0	1	1	4	1	0	57	41	1	#NULL!	#NULL!	0	1	1	0	0	0	0	1	1	0	0	0.510894	113
4	1	1	1	1	2	1	3	3	2	0	1	1	4	1	1	41	#NULL!	#NULL!	1	12	2	1	2	0	0	0	0	1	2	0	0	0.50631	86
4	1	0	1	0	2	1	3	3	2	0	0	2	6	1	1	69	#NULL!	#NULL!	1	9	2	0	2	0	0	0	0	1	1	0	0	0.874992	#NULL!
4	1	1	1	1	2	1	3	3	4	0	0	1	4	1	0	50	#NULL!	#NULL!	#NULL!	#NULL!	0	1	5	1	1	0	0	1	1	0	1	0.527337	#NULL!
4	1	1	0	1	2	1	3	3	9	1	0	4	2	0	1	7	4	1	1	4	3	1	4	1	1	1	1	0	1	1	1	0.114576	#NULL!
4	1	1	1	0	1	1	3	3	4	0	1	1	4	1	1	35	#NULL!	#NULL!	1	20	2	1	2	1	1	0	1	1	1	0	1	0.707407	#NULL!
4	1	1	1	0	2	1	1	1	1	0	0	4	3	1	0	46	3	1	1	3	0	1	1	0	0	0	0	0	1	0	0	0.142807	#NULL!
4	1	1	1	0	2	1	3	3	2	0	0	4	4	1	0	68	28	1	1	28	0	1	3	0	0	0	0	1	2	0	0	0.325294	#NULL!
4	2	1	0	0	4	2	3	3	6	0	0	1	3	1	1	16	#NULL!	#NULL!	#NULL!	#NULL!	5	1	4	1	1	1	1	0	3	0	1	0.0862037	#NULL!
4	1	1	1	0	1	1	1	1	4	0	0	1	2	0	1	27	7	1	#NULL!	#NULL!	1	1	1	1	1	0	0	0	2	0	1	0.278816	#NULL!
4	1	0	0	1	2	1	1	1	1	0	1	1	4	1	1	46	36	1	1	36	3	0	1	0	0	0	0	1	1	0	0	0.622254	69
4	1	1	1	0	2	1	3	3	11	1	1	1	4	1	1	15	10	1	1	10	3	1	3	1	1	1	1	1	4	1	1	0.665428	119
4	1	0	0	0	3	2	3	3	10	1	1	1	2	0	1	43	#NULL!	#NULL!	#NULL!	#NULL!	5	0	2	1	1	1	1	0	4	1	1	0.290338	67
4	1	1	1	0	4	2	3	3	1	0	1	1	4	1	1	44	#NULL!	#NULL!	1	12	2	1	2	0	0	0	0	1	1	0	0	0.314526	78
4	1	1	1	0	1	1	1	1	1	0	1	4	2	0	0	48	#NULL!	#NULL!	#NULL!	#NULL!	0	1	1	0	0	0	0	0	1	0	0	0.114123	115
4	1	1	1	0	2	1	2	1	3	0	1	1	2	0	1	57	22	1	1	22	3	1	1	1	0	0	0	0	2	0	1	0.198625	135
4	1	0	0	0	2	1	3	3	4	0	0	1	2	0	1	23	#NULL!	#NULL!	1	12	2	0	3	1	1	0	0	0	1	0	1	0.356436	#NULL!
4	1	1	1	1	1	1	2	1	4	0	0	1	4	1	0	90	44	1	1	44	0	1	1	1	1	0	0	1	1	0	1	0.660047	#NULL!
4	1	0	0	0	3	2	3	3	1	0	0	1	2	0	1	20	#NULL!	#NULL!	1	15	2	0	2	0	0	0	0	0	1	0	0	0.230196	#NULL!
4	1	1	1	0	2	1	3	3	2	0	0	1	2	0	1	12	#NULL!	#NULL!	#NULL!	#NULL!	5	1	2	0	0	0	0	0	2	0	0	0.218958	#NULL!
4	1	1	1	0	2	1	2	1	5	0	0	4	2	0	1	29	#NULL!	#NULL!	1	19	2	1	1	1	1	1	0	0	2	0	1	0.100344	#NULL!
4	1	0	0	0	3	2	3	3	1	0	1	1	2	0	1	12	#NULL!	#NULL!	1	1	2	0	2	0	0	0	0	0	1	0	0	0.242011	75
4	1	0	0	1	3	2	3	3	2	0	1	1	4	1	1	48	#NULL!	#NULL!	1	44	2	0	4	0	0	0	0	1	1	0	0	0.589331	125
4	1	0	0	1	3	2	3	3	2	0	1	1	4	1	1	60	#NULL!	#NULL!	1	44	2	0	2	0	0	0	0	1	1	0	0	0.589331	96
4	1	1	0	0	4	2	3	3	4	0	0	4	3	1	0	62	3	1	1	3	0	1	2	1	1	0	0	0	2	0	1	0.112496	#NULL!
4	1	1	0	1	3	2	1	1	4	0	0	1	4	1	1	25	1	1	1	1	3	1	1	1	1	0	0	1	1	0	1	0.477836	#NULL!
5	1	1	1	0	2	1	1	1	4	0	1	4	4	1	0	39	22	1	1	22	0	1	1	1	1	0	0	1	1	0	1	0.3508	82
5	1	1	1	0	2	1	2	1	4	0	0	1	3	1	1	8	3	1	1	3	3	2	1	1	1	0	0	0	2	0	1	0.42291	#NULL!
5	1	1	1	0	2	1	2	1	4	0	0	3	4	1	1	93	80	1	1	80	3	1	1	1	1	0	0	1	2	0	1	0.465118	#NULL!
5	1	0	1	0	2	1	2	1	5	0	0	1	4	1	1	122	30	1	1	52	3	0	1	1	1	1	0	1	3	0	1	0.717455	#NULL!
5	1	1	1	1	2	1	1	1	2	0	0	4	4	1	1	28	26	1	1	26	3	2	1	0	0	0	0	1	1	0	0	0.304137	#NULL!
5	1	1	1	0	4	2	3	3	26	1	0	1	2	0	1	8	#NULL!	#NULL!	#NULL!	#NULL!	5	1	3	1	1	1	1	0	5	1	1	0.241791	#NULL!
5	0	0	0	1	1	1	2	1	2	0	1	1	4	1	1	66	35	1	#NULL!	#NULL!	1	0	1	0	0	0	0	1	1	0	0	0.935087	71
5	2	0	0	0	1	1	1	1	6	0	0	3	3	1	1	18	6	1	1	6	3	0	1	1	1	1	1	0	2	0	1	0.279478	#NULL!
5	1	1	1	0	2	1	3	3	3	0	0	4	2	0	1	32	#NULL!	#NULL!	1	24	2	1	2	1	0	0	0	0	1	0	1	0.116471	#NULL!
5	1	1	0	0	2	1	2	1	5	0	0	4	2	0	0	71	23	1	1	46	0	1	1	1	1	1	0	0	2	0	1	0.146888	#NULL!
5	1	0	1	0	3	2	2	1	6	0	0	1	2	0	1	6	#NULL!	#NULL!	1	5	2	0	1	1	1	1	1	0	2	0	1	0.240545	#NULL!
5	1	1	0	0	4	2	3	3	6	0	0	4	4	1	1	14	6	1	#NULL!	#NULL!	1	1	2	1	1	1	1	1	2	0	1	0.272044	#NULL!
5	1	1	0	0	2	1	3	3	3	0	1	4	2	0	1	24	#NULL!	#NULL!	1	10	2	1	2	1	0	0	0	0	1	0	1	0.153043	76
5	1	1	0	0	4	2	3	3	5	0	0	1	2	0	1	13	2	1	1	9	3	2	4	1	1	1	0	0	2	0	1	0.163269	#NULL!
